# Supplementary material for: Patient trajectories after diagnosis of diffuse large B-cell lymphoma—a multistate modelling approach to estimate the chance of lasting remission
Source: Br J Cancer. 2022 Aug 23;127(9):1642–9. doi: 10.1038/s41416-022-01931-2 (PMC9596493; doi:10.1038/s41416-022-01931-2)
Supplement: Supplementary file 1 — Stata code [file 41416_2022_1931_MOESM1_ESM.txt]

// Install required packages by typing:
// ssc install multistate
// ssc install merlin

// Read simulated data (note that the working directory must first 
// be set to where the data is stored locally).

use simulated_data.dta, clear 

// Define transition matrix Ma (SFigure1)

mat tmat = (.,1,2,.,.,.,.,. ///
\.,.,.,3,4,.,.,. ///
\.,.,.,.,.,.,.,. ///
\.,.,.,.,.,5,6,. ///
\.,.,.,.,.,.,.,. ///
\.,.,.,.,.,.,.,7 ///
\.,.,.,.,.,.,.,. ///
\.,.,.,.,.,.,.,.)

// Name columns and row in the matrix

matrix colnames tmat = "CR" "R" "D1" "CR2" "D2" "R2" "D3" "D4"
matrix rownames tmat = "CR" "R" "D1" "CR2" "D2" "R2" "D3" "D4"
matrix list tmat

// Use msset to prepare the data

msset, id(id) transmat(tmat) states(first_relapse death_cr1 ///
second_cr death_relapse1 second_relapse death_cr2 death_relapse2) ///
times(time1 time2 time3 time4 time5 time6 time7)

// List event times for two patients

list id _from _to _start _stop _status _trans if inlist(id,4,10), noobs /// sepby(id)

// Calculate how many patients underwent each possible transition and 
// compare the numbers to the frequency matrix that msset returns

mat list r(freqmatrix)
count if _trans==1 & _status==1
count if _trans==2 & _status==1 //etc.


// Declare the data as survival data using stset. In the clock-forward 
// Markov setting:

stset _stop, enter(_start) failure(_status=1)

// Now your data is stset, use msboxes to create a summary display of the // transitions (Figure 1)

msboxes, transmat(tmat) id(id) xvalues(0.2 0.4 0.2 0.6 0.4 0.8 0.6 0.8) ///
yvalues(0.7 0.7 0.2 0.7 0.2 0.7 0.2 0.2) ///
statenames("CR" "R" "D1" "CR2" "D2" "R2" "D3" "D4") boxwidth(0.13)


// For prediction: fit separate models for each transition and store them. // Vary the degrees of freedom to find the optimum for each transition 
// model, use the AIC and BIC to select the optimum number

forvalues i=1/7 {
	forvalues df = 1/5 {
		quietly stmerlin if _trans==`i', df(`df') distribution(rp)
		est store m`i'_`df'
	}
	qui count if _trans==`i'& _d==1
	est stats m`i'_*, n(`r(N)')
}


// Use predictms to calculate transition probabilities from fitted survival models – for more details on the options see the help file for predictms 

capture range temptime 0 11 100
predictms , transmat(tmat) models(m1_2 m2_1 m3_1 m4_2 m5_1 m6_1 m7_2) ///
timevar(temptime) prob visit ///
seed(32)  


// reset time		
gen double _newt = _stop - _start


// Declare the data as survival data using stset.

stset _newt, failure(_status=1) 

// Refit the models 

forvalues i=1/7 {
	forvalues df = 1/5 {
		quietly stmerlin if _trans==`i', df(`df') distribution(rp)
		est store m`i'_`df'
	}
	qui count if _trans==`i'& _d==1
	est stats m`i'_*, n(`r(N)')
}


// Use predictms to calculate transition probabilities from fitted survival // models with option "reset" (see help predictms)

predictms , transmat(tmat) models(m1_1 m2_1 m3_1 m4_1 m5_2 m6_1 m7_1) ///
timevar(temptime) prob visit ///
reset /// //clock reset
seed(2830) ci m(20)  

//Confidence intervals, I have changed to m(20) only for demonstration //purpose as it can take a long time to run - default is m=200


// Rename variables created by msset to something more informative, e.g., // _visit* contains probabilities of ever visiting a state

// Probability of ever visiting state 2: First relapse (R1)
gen _visit_relapse = _visit_at1_1_2

// Probability of ever visiting state 3: Death in remission (D1)
gen _visit_cr_death = _visit_at1_1_3

// Probability of ever visiting state 4: Second remission (CR2)
gen _visit_cr2 = _visit_at1_1_4

// Probability of ever visiting state 5: Death after first relapse (D2)
gen _visit_relapse_death = _visit_at1_1_5

// Probability of ever visiting state 6: Second relapse (R2)
gen _visit_relapse2 = _visit_at1_1_6

// Probability of ever visiting state 7: Death in second remission (D3)
gen _visit_cr2_death = _visit_at1_1_7

// Probability of ever visiting state 8: Death after second relapse (D4)
gen _visit_relapse2_death = _visit_at1_1_8

// Generate Figure 2: Panels A, B, C, D
// A: From CR. What is the probability of remaining in CR (state 1) at 
// different time points?
// What is the probability of having transitioned (from remission) to a 
// first relapse or death at different time points?

//Stack probabilities

gen _visit_cr_death_stack = _visit_relapse + _visit_cr_death

twoway (area _visit_cr_death_stack temptime, sort ///
color(dkorange) lwidth(none)) ///
(area _visit_relapse temptime, sort ///
color(sandb) lwidth(none)) ///
(rarea _prob_at1_1_1_lci _prob_at1_1_1_uci temptime, sort ///
color(gs10) fi(50) lwidth(none)) ///
(line _prob_at1_1_1 temptime, sort ///
color(black) lpattern(solid)) ///
,ytitle("Probability") ///
xtitle("Years since attaining first remission") ///
subtitle("Probability of remaining in first remission") ///
legend(order(1 "Transitioned to death" ///
2 "Transitioned to first relapse") ///
col(1) size(small) symysize(*0.2) ///
region(lwidth(none) margin(medium) /// 
color(ltbluishgray))) ///
ylabel(0(0.2)1.0,format(%3.1f) ///
angle(horizontal)) ///
xlabel(0(2)10) ///
name(figur2_A, replace)
	
//B: From First relapse. What is the probability of relapse (state 3) at different time points?
//What is the probability of having transitioned (from having a relapse) to a second remission or to //death at different time points?

//Stack probabilities	
gen _visit_cr2_stack = _visit_relapse_death + _visit_cr2
	
twoway (area _visit_cr2_stack temptime, ///
sort color("141 159 13") lwidth(none)) ///
(area _visit_relapse_death temptime, sort ///
color("211 53 14") lwidth(none)) ///
(rarea _prob_at1_1_2_lci _prob_at1_1_2_uci temptime, sort /// 
color(gs10) lwidth(none) fi(50)) ///
(line _prob_at1_1_2 temptime, sort /// 
color(black) lpattern(solid)) ///
,ytitle("Probability")  ///
xtitle("Years since attaining first remission") ///
subtitle("Probability of first relapse") ///
legend(order(1 "Transitioned to second remission" ///
2 "Transitioned to death") ///
col(1) size(small) symysize(*0.2) ///
region(lwidth(none) margin(medium) ///
color(ltbluishgray))) ///
ylabel(0(0.05)0.2,format(%3.2f) angle(horizontal)) ///
xlabel(0 (2) 10) ///
name(figur2_B, replace)
	   
//C: From Second remission. What is the probability of being in second remission (state 4) at //different time points?
// What is the probability of having transitioned (from second remission) to a second relapse or to //death at different time points?

//Stack probabilities

gen _visit_cr2_death_stack = _visit_cr2_death + _visit_relapse2
	
twoway (area _visit_cr2_death_stack temptime, sort ///
color(dkorange) lwidth(none)) ///
(area _visit_relapse2 temptime, sort ///
color(sandb) lwidth(none)) ///
(rarea _prob_at1_1_4_lci _prob_at1_1_4_uci temptime, sort ///
color(gs10) lwidth(none) fi(50)) /// 
(line _prob_at1_1_4 temptime, sort ///
color(black) lpattern(solid)) ///
,ytitle("Probability")  ///
xtitle("Years since attaining first remission") ///
subtitle("Probability of second remission") ///
legend(order(1 "Transitioned to death" ///
2 "Transitioned to second relapse") ///
col(1) size(small) symysize(*0.2) ///
region(lwidth(none) margin(medium) ///
color(ltbluishgray))) ///
ylabel(0(0.02)0.1,format(%3.2f)angle(horizontal)) ///
xlabel(0 (2) 10) ///
name(figur2_C, replace)
   
//D: From second relapse: What is the probability of having a second relapse at different time //points?
//What is the probability of having transitioned (from a second relapse) to death?

twoway (area _visit_relapse2_death temptime, sort ///
color("211 53 14") lwidth(none)) ///
(rarea _prob_at1_1_6_lci _prob_at1_1_6_uci temptime, sort ///
color(gs10) lwidth(none) fi(50)) ///
(line _prob_at1_1_6 temptime, sort ///
color(black) lpattern(solid)) /// 
,ytitle("Probability")  ///
xtitle("Years since attaining first remission") ///
subtitle("Probability of second relapse") ///
legend(order(1 "Transitioned to death") ///
size(small) symysize(*0.2) ///
region(lwidth(none) margin(medium) ///
color(ltbluishgray))) ///
ylabel(0(0.02)0.1,format(%3.2f) angle(horizontal)) ///
xlabel(0(2)10) ///
name(figur2_D, replace)
	   
// Combine into one figure
graph combine figur2_A figur2_B figur2_C figur2_D, col(2) graphregion(margin(zero)) name(figure2, replace)

//Create dummy variables: riskgroup1-riskgroup4

tab riskgroup, gen(riskgroup)


//Fit separate models for each transition and store them
forvalues i = 1/7 {
stmerlin riskgroup2 riskgroup3 riskgroup4 if _trans==`i', df(3) ///
tvc(riskgroup2 riskgroup3 riskgroup4) dftvc(1) ///
distribution(rcs)
estimates store t`i'
}

//Use predictms to calculate transition probabilities from fitted survival models - see help file for predictms for options 

predictms, transmat(tmat) ///
models(t1 t2 t3 t4 t5 t6 t7) ///
at1() at2(riskgroup2 1) at3(riskgroup3 1) at4(riskgroup4 1) ///
timevar(temptime) prob ///
reset ///
seed(32) 

capture drop prob*

// Stack probabilities


forvalues i = 1/4 {
capture drop prob*
gen prob_cr`i' = _prob_at`i'_1_1
gen prob_cr_2nd`i' = _prob_at`i'_1_1 + _prob_at`i'_1_4
gen prob_relapse`i'= _prob_at`i'_1_1 + _prob_at`i'_1_4 + _prob_at`i'_1_2
gen prob_relapse2nd`i'= _prob_at`i'_1_1 + _prob_at`i'_1_4 + ///
 _prob_at`i'_1_2 + _prob_at`i'_1_6
gen prob_relapse_death`i'= _prob_at`i'_1_1 + _prob_at`i'_1_4 + /// 
_prob_at`i'_1_2 + _prob_at`i'_1_6 + _prob_at`i'_1_5 + _prob_at`i'_1_8 
gen prob_cr_death`i'= _prob_at`i'_1_1 + _prob_at`i'_1_4 + ///
_prob_at`i'_1_2 + _prob_at`i'_1_6 + _prob_at`i'_1_5 + ///
_prob_at`i'_1_8 + _prob_at`i'_1_3  + _prob_at`i'_1_7


twoway (area prob_cr_death`i' temptime, sort color(dkorange) lpattern(solid)) ///
(area prob_relapse_death`i' temptime, sort ///
color("211 53 14") lpattern(solid)) ///
(area prob_relapse2nd`i' temptime, sort color(maroon) lpattern(solid)) ///
(area prob_relapse`i' temptime, sort color(sandb) lpattern(solid)) ///
(area prob_cr_2nd`i' temptime, sort color("141 159 13") lpattern(solid)) ///
(area prob_cr`i' temptime, sort color(emerald) lpattern(solid)) ///
,ytitle("Probability of states")  ///
xtitle("Years since attaining remission") ///
subtitle("Riskgroup `i'") ///
legend(order(6 "Remission after first line treatment" ///
4 "First relapse /// (alive)" ///
2  "Death after relapse (first + second)" ///
5 "Remission after ///first relapse" ///
3 "Second relapse (alive)" ///
1 "Death in remission ///(first + second)") ///
cols(3) symxsize(*0.5) colgap(*1.5) size(vsmall) /// 
region(lwidth(none) margin(small) color(ltbluishgray))) ///
ylabel(0(0.25)1.0,format(%3.1f)) xlabel(0(2)10) ///
graphregion(margin(zero)) name(figure3_`i', replace)

}
//Combine subfigures into figure 3

grc1leg figure3_1 figure3_2 figure3_3 figure3_4, name(figure3, replace)
  
//Fit model for transition 1 and 2 adjusting for female(0/1)

stmerlin riskgroup2 riskgroup3 riskgroup4 female if _trans==1, /// 
distribution(weibull)
estimates store t1a

stmerlin riskgroup2 riskgroup3 riskgroup4 female if _trans==2, /// 
distribution(weibull)
estimates store t2a

//Use predictms to calculate differences in transition probabilities and length of stay from fitted survival models - see help predictms 

predictms, transmat(tmat) ///
models(t1a t2a t3 t4 t5 t6 t7) ///
at1() at2(riskgroup2 1) at3(riskgroup3 1) at4(riskgroup4 1) ///
timevar(temptime) los diff prob /// //option diff gives differences
ci seed(32) m(20) //Confidence intervals, Note that m(20) is used only for demonstration purpose as it can take a long time to run - default is m=200

// Rename the predicted differences in probabilities generated by predictms // to something more informative

rename _diff_prob_at2_1_1 _diff_prob_CR_riskgrp2
rename _diff_prob_at2_1_1_lci _diff_prob_CR_riskgrp2_lci 
rename _diff_prob_at2_1_1_uci _diff_prob_CR_riskgrp2_uci 

rename _diff_prob_at3_1_1 _diff_prob_CR_riskgrp3
rename _diff_prob_at3_1_1_lci _diff_prob_CR_riskgrp3_lci 
rename _diff_prob_at3_1_1_uci _diff_prob_CR_riskgrp3_uci 

rename _diff_prob_at4_1_1 _diff_prob_CR_riskgrp4
rename _diff_prob_at4_1_1_lci _diff_prob_CR_riskgrp4_lci 
rename _diff_prob_at4_1_1_uci _diff_prob_CR_riskgrp4_uci 

// Rename the predicted "length of stay" generated by predictms to something more informative

rename _diff_los_at2_1_1 _diff_los_CR_riskgrp2
rename _diff_los_at2_1_1_lci _diff_los_CR_riskgrp2_lci 
rename _diff_los_at2_1_1_uci _diff_los_CR_riskgrp2_uci 

rename _diff_los_at3_1_1 _diff_los_CR_riskgrp3
rename _diff_los_at3_1_1_lci _diff_los_CR_riskgrp3_lci 
rename _diff_los_at3_1_1_uci _diff_los_CR_riskgrp3_uci 

rename _diff_los_at4_1_1 _diff_los_CR_riskgrp4
rename _diff_los_at4_1_1_lci _diff_los_CR_riskgrp4_lci 
rename _diff_los_at4_1_1_uci _diff_los_CR_riskgrp4_uci 

// Figure 4
capture range xrange 0 3.4 100

gen x1 = 0.2
gen x2 = 1.2
gen x3 = 2.2
gen x4 = 3.2

gen ref_diff = 0

// Difference in probability of remission at t=2
twoway (line ref_diff xrange, sort color(black) lpattern(dash)) ///
(scatter ref_diff x1 if temptime==2, sort color(gs10)) ///
(scatter _diff_prob_CR_riskgrp2 x2 if temptime==2, sort color(gs0)) ///
(rspike _diff_prob_CR_riskgrp2_lci _diff_prob_CR_riskgrp2_uci x2 if /// 
temptime==2, sort color(gs0) connect(l)) ///
(scatter _diff_prob_CR_riskgrp3 x3 if temptime==2, sort color(gs0)) ///
(rspike _diff_prob_CR_riskgrp3_lci _diff_prob_CR_riskgrp3_uci x3 ///
if temptime==2, sort color(gs0) connect(l)) ///
(scatter _diff_prob_CR_riskgrp4 x4 if temptime==2, sort color(gs0)) ///
(rspike _diff_prob_CR_riskgrp4_lci _diff_prob_CR_riskgrp4_uci x4 ///
if temptime==2, sort color(gs0) connect(l)) ///
, legend(off) yscale(range(-0.4 0.1)) ylabel(-0.4 (0.2) 0.0) ///
 xlabel(0.2 "Riskgroup 1 (ref)" 1.2 "Riskgroup 2" ///
 2.2 "Riskgroup 3" 3.2 "Riskgroup 4", angle(45) labsize(small)) ///
 ytitle("Difference* (95% CI)") ///
title("Difference in probability of remission after 2 years", /// 
size(medsmall)) ///
graphregion(margin(zero sides)) name(fig4A_prob, replace)

 // Difference in length of stay in remission at t=2
twoway (line ref_diff xrange, sort color(black) lpattern(dash)) ///
(scatter ref_diff x1 if temptime==2, sort color(gs10)) ///
(scatter _diff_los_CR_riskgrp2 x2 if temptime==2, sort color(gs0)) ///
(rspike _diff_los_CR_riskgrp2_lci _diff_los_CR_riskgrp2_uci x2 if /// 
temptime==2, sort color(gs0) connect(l)) ///
(scatter _diff_los_CR_riskgrp3 x3 if temptime==2, sort color(gs0)) ///
(rspike _diff_los_CR_riskgrp3_lci _diff_los_CR_riskgrp3_uci x3 if /// 
temptime==2, sort color(gs0) connect(l)) ///
(scatter _diff_los_CR_riskgrp4 x4 if temptime==2, sort color(gs0)) ///
(rspike _diff_los_CR_riskgrp4_lci _diff_los_CR_riskgrp4_uci x4 if /// 
temptime==2, sort color(gs0) connect(l)) ///
, legend(off) yscale(range(-0.4 0.1)) ///
ylabel(-0.4928 "-180" -0.32856 "-120" -0.2053 "-75" -0.082 "-30" ///
0 "0" 0.082 "30") ///
xlabel(0.2 "Riskgroup 1 (ref)" 1.2 "Riskgroup 2" ///
2.2 "Riskgroup 3" 3.2 "Riskgroup 4", angle(45) labsize(small)) ///
ytitle("Difference* (95% CI) (days)") ///
title("Difference in length of stay in remission after 2 years", ///
size(medsmall)) ///
graphregion(margin(zero sides)) name(fig4B_los, replace)
 
graph combine fig4A_prob fig4B_los, note("*adjusted for sex") ///
 name(figure4, replace)

 
 
